# Supplementary material for: Glycan Profile Analysis of Engineered Trastuzumab with Rationally Added Glycosylation Sequons Presents Significantly Increased Glycan Complexity
Source: Pharmaceutics. 2021 Oct 20;13(11):1747. doi: 10.3390/pharmaceutics13111747 (PMC8620955; doi:10.3390/pharmaceutics13111747)
Supplement: Supplementary file 1 [file pharmaceutics-13-01747-s001.zip]

Archive with 1 entries (1 files):
- pharmaceutics-1399290-supplementary.pdf
